# Supplementary material for: Validation and Psychometric Analysis of the German Translation of the Appraisal of Self-Care Agency Scale-Revised
Source: Healthcare (Basel). 2022 Sep 16;10(9):1785. doi: 10.3390/healthcare10091785 (PMC9498910; doi:10.3390/healthcare10091785)
Supplement: Supplementary file 1 [file healthcare-10-01785-s001.zip]

Archive with 1 entries (1 files):
- healthcare-1885004-supplementary.pdf
